# Supplementary material for: Analysis of Bovine Kappa-Casein Glycomacropeptide by Liquid Chromatography–Tandem Mass Spectrometry
Source: Foods. 2021 Aug 28;10(9):2028. doi: 10.3390/foods10092028 (PMC8469635; doi:10.3390/foods10092028)
Supplement: Supplementary file 1 [file foods-10-02028-s001.zip]

Archive with 7 entries (6 files):
- Sup Figures and tables.pdf
- table s1.xlsx
- table s2.xlsx
- __MACOSX/
- __MACOSX/._Sup Figures and tables.docx
- __MACOSX/._table s1.xlsx
- __MACOSX/._table s2.xlsx
