# Supplementary material for: Analysis of Bovine Kappa-Casein Glycomacropeptide by Liquid Chromatography–Tandem Mass Spectrometry
Source: Foods. 2021 Aug 28;10(9):2028. doi: 10.3390/foods10092028 (PMC8469635; doi:10.3390/foods10092028)
Supplement: Supplementary file 1 [file foods-10-02028-s001.zip › table s1.xlsx]

## Sheet: Sheet1
Table S1
TThe 51 intact CMPs found in the four samples with peptide sequence, number of phosphorylations, number of oxidations, number of O-glycosylations, glycan structure, observed mass, calculated mass and error ppm.
Peptide sequence A or B	Peptide sequence	Number of phosphorylations	Number of oxidations	Number of O-glycosylations	Glycan structure	Glycan structure	Glycan structure	Calcalculated mass	Observed mass	Error ppm
CMP A	MAIPPKKNQDKTEIPTINTIASGEPTSTPTTEAVESTVATLEDSPEVIESPPEINTVQVTSTAV	0	0	0				6703.37	6703.36	1.26802
CMP A	MAIPPKKNQDKTEIPTINTIASGEPTSTPTTEAVESTVATLEDSPEVIESPPEINTVQVTSTAV	1	0	0				6783.34	6783.33	0.191646
CMP A	MAIPPKKNQDKTEIPTINTIASGEPTSTPTTEAVESTVATLEDSPEVIESPPEINTVQVTSTAV	1	1	0				6799.33	6799.34	1.44132
CMP A	MAIPPKKNQDKTEIPTINTIASGEPTSTPTTEAVESTVATLEDSPEVIESPPEINTVQVTSTAV	2	0	0				6863.3	6863.3	0.160273
CMP A	MAIPPKKNQDKTEIPTINTIASGEPTSTPTTEAVESTVATLEDSPEVIESPPEINTVQVTSTAV	0	0	1	GalNAc1Gal1NeuAc2			7650.69	7650.72	3.52909
CMP A	MAIPPKKNQDKTEIPTINTIASGEPTSTPTTEAVESTVATLEDSPEVIESPPEINTVQVTSTAV	1	0	1	GalNAc1Gal1NeuAc2			7730.66	7730.65	1.00897
CMP A	MAIPPKKNQDKTEIPTINTIASGEPTSTPTTEAVESTVATLEDSPEVIESPPEINTVQVTSTAV	1	0	1	GalNAcGalNeuAc			7439.56	7439.56	0.0940916
CMP A	MAIPPKKNQDKTEIPTINTIASGEPTSTPTTEAVESTVATLEDSPEVIESPPEINTVQVTSTAV	1	0	1	GalNAcGal			7148.47	7148.47	0.377703
CMP A	MAIPPKKNQDKTEIPTINTIASGEPTSTPTTEAVESTVATLEDSPEVIESPPEINTVQVTSTAV	1	1	1	GalNAcGalNeuAc			7455.56	7455.56	0.375559
CMP A	MAIPPKKNQDKTEIPTINTIASGEPTSTPTTEAVESTVATLEDSPEVIESPPEINTVQVTSTAV	1	1	1	GalNAc1Gal1NeuAc2			7746.65	7746.68	3.21429
CMP A	MAIPPKKNQDKTEIPTINTIASGEPTSTPTTEAVESTVATLEDSPEVIESPPEINTVQVTSTAV	1	1	1	GalNAcGal			7164.46	7164.47	0.656016
CMP A	MAIPPKKNQDKTEIPTINTIASGEPTSTPTTEAVESTVATLEDSPEVIESPPEINTVQVTSTAV	2	0	1	GalNAcGal			7228.43	7228.41	3.15421
CMP A	MAIPPKKNQDKTEIPTINTIASGEPTSTPTTEAVESTVATLEDSPEVIESPPEINTVQVTSTAV	2	0	1	GalNAc1Gal1NeuAc2			7810.62	7810.63	0.716972
CMP A	MAIPPKKNQDKTEIPTINTIASGEPTSTPTTEAVESTVATLEDSPEVIESPPEINTVQVTSTAV	2	0	1	GalNAcGalNeuAc			7519.53	7519.53	0.172883
CMP A	MAIPPKKNQDKTEIPTINTIASGEPTSTPTTEAVESTVATLEDSPEVIESPPEINTVQVTSTAV	0	0	2	GalNAcGal	GalNAcGal		7433.63	7433.65	1.695
CMP A	MAIPPKKNQDKTEIPTINTIASGEPTSTPTTEAVESTVATLEDSPEVIESPPEINTVQVTSTAV	0	0	2	GalNAc1Gal1NeuAc2	GalNAc1Gal1NeuAc2		8598.01	8598.01	0.232612
CMP A	MAIPPKKNQDKTEIPTINTIASGEPTSTPTTEAVESTVATLEDSPEVIESPPEINTVQVTSTAV	1	0	2	GalNAc1Gal1NeuAc2	GalNAc1Gal1NeuAc2		8677.98	8677.99	0.691405
CMP A	MAIPPKKNQDKTEIPTINTIASGEPTSTPTTEAVESTVATLEDSPEVIESPPEINTVQVTSTAV	1	0	2	GalNAcGalNeuAc	GalNAc1Gal1NeuAc2		8386.89	8386.89	0.178851
CMP A	MAIPPKKNQDKTEIPTINTIASGEPTSTPTTEAVESTVATLEDSPEVIESPPEINTVQVTSTAV	1	0	2	GalNAcGal	GalNAcGalNeuAc		7804.69	7804.68	1.55035
CMP A	MAIPPKKNQDKTEIPTINTIASGEPTSTPTTEAVESTVATLEDSPEVIESPPEINTVQVTSTAV	1	0	2	GalNAcGalNeuAc	GalNAcGalNeuAc		8095.79	8095.8	1.13639
CMP A	MAIPPKKNQDKTEIPTINTIASGEPTSTPTTEAVESTVATLEDSPEVIESPPEINTVQVTSTAV	2	0	2	GalNAc1Gal1NeuAc2	GalNAc1Gal1NeuAc2		8757.95	8757.94	0.765019
CMP A	MAIPPKKNQDKTEIPTINTIASGEPTSTPTTEAVESTVATLEDSPEVIESPPEINTVQVTSTAV	2	0	2	GalNAcGalNeuAc	GalNAc1Gal1NeuAc2		8466.85	8466.87	2.00783
CMP A	MAIPPKKNQDKTEIPTINTIASGEPTSTPTTEAVESTVATLEDSPEVIESPPEINTVQVTSTAV	1	0	3	GalNAcGal	GalNAcGalNeuAc	GalNAcGalNeuAc	8460.92	8460.9	2.61201
CMP A	MAIPPKKNQDKTEIPTINTIASGEPTSTPTTEAVESTVATLEDSPEVIESPPEINTVQVTSTAV	1	0	3	GalNAcGal	GalNAc1Gal1NeuAc2	GalNAc1Gal1NeuAc2	9043.11	9043.13	1.40438
CMP A	MAIPPKKNQDKTEIPTINTIASGEPTSTPTTEAVESTVATLEDSPEVIESPPEINTVQVTSTAV	1	0	3	GalNAcGal	GalNAcGalNeuAc	GalNAc1Gal1NeuAc2	8752.02	8752	2.33089
CMP B	MAIPPKKNQDKTEIPTINTIASGEPTSTPTIEAVESTVATLEASPEVIESPPEINTVQVTSTAV	0	0	0				6671.42	6671.42	0.374733
CMP B	MAIPPKKNQDKTEIPTINTIASGEPTSTPTIEAVESTVATLEASPEVIESPPEINTVQVTSTAV	1	0	0				6751.38	6751.38	0.992389
CMP B	MAIPPKKNQDKTEIPTINTIASGEPTSTPTIEAVESTVATLEASPEVIESPPEINTVQVTSTAV	1	1	0				6767.38	6767.37	1.31513
CMP B	MAIPPKKNQDKTEIPTINTIASGEPTSTPTIEAVESTVATLEASPEVIESPPEINTVQVTSTAV	2	0	0				6831.35	6831.35	0.395237
CMP B	MAIPPKKNQDKTEIPTINTIASGEPTSTPTIEAVESTVATLEASPEVIESPPEINTVQVTSTAV	0	0	1	GalNAc1Gal1NeuAc2			7618.74	7618.77	3.89828
CMP B	MAIPPKKNQDKTEIPTINTIASGEPTSTPTIEAVESTVATLEASPEVIESPPEINTVQVTSTAV	1	0	1	GalNAcGal			7116.51	7116.49	2.75416
CMP B	MAIPPKKNQDKTEIPTINTIASGEPTSTPTIEAVESTVATLEASPEVIESPPEINTVQVTSTAV	1	0	1	GalNAc1Gal1NeuAc2			7698.7	7698.7	0.272773
CMP B	MAIPPKKNQDKTEIPTINTIASGEPTSTPTIEAVESTVATLEASPEVIESPPEINTVQVTSTAV	1	0	1	GalNAcGalNeuAc			7407.61	7407.62	1.22847
CMP B	MAIPPKKNQDKTEIPTINTIASGEPTSTPTIEAVESTVATLEASPEVIESPPEINTVQVTSTAV	1	1	1	GalNAc1Gal1NeuAc2			7714.7	7714.7	0.272208
CMP B	MAIPPKKNQDKTEIPTINTIASGEPTSTPTIEAVESTVATLEASPEVIESPPEINTVQVTSTAV	1	1	1	GalNAcGalNeuAc			7423.6	7423.62	2.72105
CMP B	MAIPPKKNQDKTEIPTINTIASGEPTSTPTIEAVESTVATLEASPEVIESPPEINTVQVTSTAV	2	0	1	GalNAcGalNeuAc			7487.58	7487.58	0.200332
CMP B	MAIPPKKNQDKTEIPTINTIASGEPTSTPTIEAVESTVATLEASPEVIESPPEINTVQVTSTAV	2	0	1	GalNAc1Gal1NeuAc2			7778.67	7778.68	0.527082
CMP B	MAIPPKKNQDKTEIPTINTIASGEPTSTPTIEAVESTVATLEASPEVIESPPEINTVQVTSTAV	0	0	2	GalNAcGalNeuAc	GalNAc1Gal1NeuAc2		8274.97	8274.99	2.53777
CMP B	MAIPPKKNQDKTEIPTINTIASGEPTSTPTIEAVESTVATLEASPEVIESPPEINTVQVTSTAV	1	0	2	GalNAc1Gal1NeuAc2	GalNAc1Gal1NeuAc2		8646.03	8646.03	0.46264
CMP B	MAIPPKKNQDKTEIPTINTIASGEPTSTPTIEAVESTVATLEASPEVIESPPEINTVQVTSTAV	1	0	2	GalNAcGalNeuAc	GalNAc1Gal1NeuAc2		8354.93	8354.92	1.14902
CMP B	MAIPPKKNQDKTEIPTINTIASGEPTSTPTIEAVESTVATLEASPEVIESPPEINTVQVTSTAV	1	0	2	GalNAcGal	GalNAc1Gal1NeuAc2		8063.84	8063.84	0.520844
CMP B	MAIPPKKNQDKTEIPTINTIASGEPTSTPTIEAVESTVATLEASPEVIESPPEINTVQVTSTAV	1	0	2	GalNAcGal	GalNAcGalNeuAc		7772.74	7772.69	6.70291
CMP B	MAIPPKKNQDKTEIPTINTIASGEPTSTPTIEAVESTVATLEASPEVIESPPEINTVQVTSTAV	2	0	2	GalNAcGalNeuAc	GalNAc1Gal1NeuAc2		8434.9	8434.9	0.0592775
CMP B	MAIPPKKNQDKTEIPTINTIASGEPTSTPTIEAVESTVATLEASPEVIESPPEINTVQVTSTAV	2	0	2	GalNAc1Gal1NeuAc2	GalNAc1Gal1NeuAc2		8725.99	8725.99	0.1146
CMP B	MAIPPKKNQDKTEIPTINTIASGEPTSTPTIEAVESTVATLEASPEVIESPPEINTVQVTSTAV	2	1	2	GalNAcGal	GalNAcGalNeuAc		7852.71	7852.67	4.40612
CMP B	MAIPPKKNQDKTEIPTINTIASGEPTSTPTIEAVESTVATLEASPEVIESPPEINTVQVTSTAV	0	0	3	GalNAc1Gal1NeuAc2	GalNAc1Gal1NeuAc2	GalNAc1Gal1NeuAc2	9513.38	9513.44	6.25435
CMP B	MAIPPKKNQDKTEIPTINTIASGEPTSTPTIEAVESTVATLEASPEVIESPPEINTVQVTSTAV	0	0	3	GalNAcGal	GalNAcGalNeuAc	GalNAc1Gal1NeuAc2	8640.1	8640.11	0.844898
CMP B	MAIPPKKNQDKTEIPTINTIASGEPTSTPTIEAVESTVATLEASPEVIESPPEINTVQVTSTAV	1	0	3	GalNAcGal	GalNAcGal	GalNAcGalNeuAc	8137.87	8137.86	2.07671
CMP B	MAIPPKKNQDKTEIPTINTIASGEPTSTPTIEAVESTVATLEASPEVIESPPEINTVQVTSTAV	1	0	3	GalNAcGal	GalNAc1Gal1NeuAc2	GalNAc1Gal1NeuAc2	9011.16	9011.19	3.7842
CMP B	MAIPPKKNQDKTEIPTINTIASGEPTSTPTIEAVESTVATLEASPEVIESPPEINTVQVTSTAV	1	0	3	GalNAcGal	GalNAcGal	GalNAc1Gal1NeuAc2	8428.97	8429	3.35747
CMP B	MAIPPKKNQDKTEIPTINTIASGEPTSTPTIEAVESTVATLEASPEVIESPPEINTVQVTSTAV	1	0	3	GalNAcGal	GalNAcGalNeuAc	GalNAc1Gal1NeuAc2	8720.06	8720.08	1.54815
