# Supplementary material for: Analysis of Bovine Kappa-Casein Glycomacropeptide by Liquid Chromatography–Tandem Mass Spectrometry
Source: Foods. 2021 Aug 28;10(9):2028. doi: 10.3390/foods10092028 (PMC8469635; doi:10.3390/foods10092028)
Supplement: Supplementary file 1 [file foods-10-02028-s001.zip › table s2.xlsx]

## Sheet: Sheet1
Table S2
The 159 CMP fragments found in the four samples with peptide sequence, number of phosphorylations, number of oxidations, number of O-glycosylations, glycan structure observed mass, calculated mass and error ppm.
Peptide sequence A or B	Peptide sequence	Amino acid length	Number of phosphorylations	Number of oxidations	Number of O-glycosylations	Glycan structure	Glycan structure	Glycan structure	Calcalculated mass	Observed mass	Error ppm
CMP A	MAIPPKKNQDKTEIPTINTIASGEPTSTPTTEAVESTVATL	41	0	0	0				4281.19	4281.19	0.910961
CMP A	MAIPPKKNQDKTEIPTINTIASGEPTSTPTTEAVESTVAT	40	0	0	0				4168.11	4168.12	2.95098
CMP A	MAIPPKKNQDKTEIPTINTIASGEPTSTPTTE	32	0	0	0				3409.73	3409.73	1.75967
CMP A	MAIPPKKNQDKTEIPTINTIASGEPTSTPTTEAVESTVA	39	0	0	0				4067.06	4067.07	2.87677
CMP A	MAIPPKKNQDKTEIPTINTIASGEPTSTPTTEAVESTVATLED	43	0	0	0				4525.26	4525.28	2.85066
CMP A	MAIPPKKNQDKTEIPTINTIASGEPTSTPTTEAVESTVATLED	43	0	1	0				4541.26	4541.27	2.57638
CMP A	MAIPPKKNQDKTEIPTINTIASGEPTSTPTTEAVESTVATLEDSPEVIESPPEINTVQV	59	0	0	1	GalNAcGalNeuAc			6900.36	6900.37	0.347808
CMP A	MAIPPKKNQDKTEIPTINTIASGEPTSTPTTEAVESTVATLEDSPEVIESPPEINTV	57	0	0	1	GalNAc1Gal1NeuAc2			6964.33	6964.32	1.23486
CMP A	MAIPPKKNQDKTEIPTINTIASGEPTSTPTTEAVE	35	0	0	1	GalNAc1Gal1NeuAc2			4656.2	4656.2	0.708732
CMP A	MAIPPKKNQDKTEIPTINTIASGEPTSTPTTEAVESTVATLED	43	0	0	1	GalNAc1Gal1NeuAc2			5472.59	5472.59	0.639551
CMP A	MAIPPKKNQDKTEIPTINTIASGEPTSTPTTEAVESTVATLEDSPEVIESPPEINTVQVTST	62	0	0	1	GalNAc1Gal1NeuAc2			7480.59	7480.58	0.307463
CMP A	MAIPPKKNQDKTEIPTINTIASGEPTSTPTTEAVESTVATLED	43	0	0	2	GalNAcGal	GalNAcGal		5255.53	5255.55	3.69135
CMP A	MAIPPKKNQDKTEIPTINTIASGEPTSTPTTEAVESTVATLEDSPEVIESPPEINTVQVTSTA	63	0	0	2	GalNAc1Gal1NeuAc2	GalNAc1Gal1NeuAc2		8498.95	8498.95	0.929527
CMP A	MAIPPKKNQDKTEIPTINTIASGEPTSTPTTEAVESTVATLEDSPEVIESPPEINTVQVT	60	0	0	2	GalNAcGalNeuAc	GalNAc1Gal1NeuAc2		7948.73	7948.75	1.92483
CMP A	MAIPPKKNQDKTEIPTINTIASGEPTSTPTTEAVESTVATLEDSPEVIESPPEINTVQVTST	62	0	0	2	GalNAcGalNeuAc	GalNAc1Gal1NeuAc2		8136.81	8136.82	1.14295
CMP A	MAIPPKKNQDKTEIPTINTIASGEPTSTPTTEAVESTVATLEDSPEVIESPPEINT	56	0	0	2	GalNAc1Gal1NeuAc2	GalNAc1Gal1NeuAc2		7812.59	7812.62	4.65915
CMP A	MAIPPKKNQDKTEIPTINTIASGEPTSTPTTEAVESTVATLEDSPEVIESPPEINTVQVTST	62	0	0	2	GalNAc1Gal1NeuAc2	GalNAc1Gal1NeuAc2		8427.91	8427.91	0.0474614
CMP A	MAIPPKKNQDKTEIPTINTIASGEPTSTPTTEAVESTVATLEDSPEVIESPPEINTVQ	58	0	0	2	GalNAcGalNeuAc	GalNAc1Gal1NeuAc2		7748.62	7748.67	6.60763
CMP A	MAIPPKKNQDKTEIPTINTIASGEPTSTPTTEAVESTVATLEDSPEVIESPPE	53	0	0	2	GalNAcGal	GalNAc1Gal1NeuAc2		6902.22	6902.26	4.92595
CMP A	MAIPPKKNQDKTEIPTINTIASGEPTSTPTTEAVESTVATLEDSPEVIESPPEINTVQ	58	0	0	2	GalNAcGalNeuAc	GalNAcGalNeuAc		7457.52	7457.59	9.66809
CMP A	MAIPPKKNQDKTEIPTINTIASGEPTSTPTTEAVESTVATLEDSPEVIESPP	52	0	0	3	GalNAcGal	GalNAcGal	GalNAcGal	6556.12	6556.12	0.610117
CMP A	MAIPPKKNQDKTEIPTINTIASGEPTSTPTTEAVESTVATLEDSPE	46	0	0	3	GalNAcGal	GalNAcGal	GalNAcGal	5933.79	5933.83	7.85333
CMP A	MAIPPKKNQDKTEIPTINTIASGEPTSTPTTEAVESTVATLEDSPEVIESPPEINTVQV	59	0	0	3	GalNAc1Gal1NeuAc2	GalNAc1Gal1NeuAc2	GalNAc1Gal1NeuAc2	9086.11	9086.13	3.01559
CMP A	MAIPPKKNQDKTEIPTINTIASGEPTSTPTTEAVESTVATLEDSPEVIESPPEINTVQVTSTA	63	0	0	3	GalNAcGal	GalNAcGal	GalNAcGalNeuAc	7990.79	7990.78	1.25144
CMP A	MAIPPKKNQDKTEIPTINTIASGEPTSTPTTEAVESTVATLEDSPEVIESPPEINTVQ	58	0	0	3	GalNAcGal	GalNAcGalNeuAc	GalNAc1Gal1NeuAc2	8113.75	8113.74	1.02295
CMP A	MAIPPKKNQDKTEIPTINTIASGEPTSTPTTEAVESTVATLEDSPEVIESPPEINTVQVTSTA	63	0	0	3	GalNAcGalNeuAc	GalNAcGalNeuAc	GalNAc1Gal1NeuAc2	8864.08	8864.06	2.09836
CMP A	MAIPPKKNQDKTEIPTINTIASGEPTSTPTTEAVESTVATLEDSPEVIESPPEINTVQVTSTA	63	0	0	3	GalNAcGal	GalNAcGalNeuAc	GalNAc1Gal1NeuAc2	8572.98	8573.03	5.97225
CMP A	MAIPPKKNQDKTEIPTINTIASGEPTSTPTTEAVESTVATLEDSPEVIESPPEINTVQVTST	62	0	0	3	GalNAcGalNeuAc	GalNAcGalNeuAc	GalNAc1Gal1NeuAc2	8793.04	8793.03	0.750594
CMP A	MAIPPKKNQDKTEIPTINTIASGEPTSTPTTEAVESTVATLEDSP	45	0	0	3	GalNAcGalNeuAc	GalNAcGalNeuAc	GalNAc1Gal1NeuAc2	6969.13	6969.15	4.04642
CMP A	MAIPPKKNQDKTEIPTINTIASGEPTSTPTTEAVESTVATLEDSPEVIESPPEINTVQVTST	62	0	0	3	GalNAcGalNeuAc	GalNAc1Gal1NeuAc2	GalNAc1Gal1NeuAc2	9084.14	9084.16	1.98148
CMP A	MAIPPKKNQDKTEIPTINTIASGEPTSTPTTEAVESTVATLEDSPEVIESPPEINTVQVTS	61	0	0	3	GalNAcGal	GalNAcGal	GalNAcGalNeuAc	7818.71	7818.68	3.0184
CMP A	MAIPPKKNQDKTEIPTINTIASGEPTSTPTTEAVESTVATLEDSPEVIESPPEINTVQ	58	0	0	3	GalNAcGal	GalNAc1Gal1NeuAc2	GalNAc1Gal1NeuAc2	8404.85	8404.88	4.06908
CMP A	MAIPPKKNQDKTEIPTINTIASGEPTSTPTTEAVESTVATLEDSPEVIESPPEIN	55	0	0	3	GalNAcGal	GalNAcGal	GalNAcGal	6912.29	6912.29	0.245939
CMP A	MAIPPKKNQDKTEIPTINTIASGEPTSTPTTEAVESTVATLEDSPEVIESPPEINTVQVTS	61	0	0	3	GalNAcGalNeuAc	GalNAcGalNeuAc	GalNAc1Gal1NeuAc2	8691.99	8691.97	2.47354
CMP A	MAIPPKKNQDKTEIPTINTIASGEPTSTPTTEAVESTVATLEDSPEVIESPPEINTVQVTSTA	63	0	0	3	GalNAcGal	GalNAcGal	GalNAcGal	7699.7	7699.68	2.20788
CMP A	MAIPPKKNQDKTEIPTINTIASGEPTSTPTTEAVESTVATLEDSPEVIESPPEINT	56	0	0	3	GalNAcGal	GalNAcGalNeuAc	GalNAc1Gal1NeuAc2	7886.62	7886.63	0.570586
CMP A	MAIPPKKNQDKTEIPTINTIASGEPTSTPTTEAVESTVATLEDSPEVIESPPEINTVQVT	60	0	0	3	GalNAcGal	GalNAcGal	GalNAcGalNeuAc	7731.68	7731.68	0.0258676
CMP A	MAIPPKKNQDKTEIPTINTIASGEPTSTPTTEAVESTVATLEDSPEVIESPPEINTVQVT	60	0	1	3	GalNAcGal	GalNAcGal	GalNAcGalNeuAc	7747.67	7747.69	2.63305
CMP A	KTEIPTINTIASGEPTSTPTTEAVESTVATLEDSPEVIESPPEINTVQVTSTAV	54	1	0	0				5660.75	5660.76	1.64289
CMP A	MAIPPKKNQDKTEIPTINTIASGEPTSTPTTEAVESTVATLEDSPEVIESPPEINTVQ	58	1	0	0				6225.03	6225.03	0.0642567
CMP A	MAIPPKKNQDKTEIPTINTIASGEPTSTPTTEAVESTVATLEDSPEVIESPPEINT	56	1	0	0				5997.91	5997.91	0.0833624
CMP A	MAIPPKKNQDKTEIPTINTIASGEPTSTPTTEAVESTVATLEDSPE	46	1	0	0				4918.36	4918.35	0.630292
CMP A	MAIPPKKNQDKTEIPTINTIASGEPTSTPTTEAVE	35	1	0	0				3788.84	3788.86	5.4898
CMP A	MAIPPKKNQDKTEIPTINTIASGEPTSTPTTEAVESTVATLEDSPEVIESPPEINTVQVTST	62	1	0	0				6613.23	6613.25	2.51012
CMP A	MAIPPKKNQDKTEIPTINTIASGEPTSTPTTEAVESTVATLEDSPEVIESPPEINTVQVTSTA	63	1	0	0				6684.27	6684.27	0.149605
CMP A	MAIPPKKNQDKTEIPTINTIASGEPTSTPTTEAVESTVATLED	43	1	0	0				4605.23	4605.25	3.58288
CMP A	MAIPPKKNQDKTEIPTINTIASGEPTSTPTTEAVESTVATLEDSPEVIESPPEIN	55	1	0	0				5896.86	5896.87	1.06837
CMP A	MAIPPKKNQDKTEIPTINTIASGEPTSTPTTEAVESTVATLEDSPEVIESPPEINTVQ	58	1	1	0				6241.03	6241.04	2.32333
CMP A	MAIPPKKNQDKTEIPTINTIASGEPTSTPTTEAVESTVATLEDSPEVIESPPEINTVQVTST	62	1	1	0				6629.22	6629.23	0.452542
CMP A	MAIPPKKNQDKTEIPTINTIASGEPTSTPTTEAVESTVATLEDSPEVIESPPEIN	55	1	1	0				5912.85	5912.87	3.23025
CMP A	MAIPPKKNQDKTEIPTINTIASGEPTSTPTTEAVESTVATLEDSPEVIESPPEINTVQVTSTA	63	1	0	1	GalNAc1Gal1NeuAc2			7631.59	7631.66	8.96275
CMP A	MAIPPKKNQDKTEIPTINTIASGEPTSTPTTEAVESTVATLEDSPEVIESPPEINTVQVTST	62	1	0	1	GalNAc1Gal1NeuAc2			7560.55	7560.54	1.60041
CMP A	MAIPPKKNQDKTEIPTINTIASGEPTSTPTTEAVESTVATLEDSPEVIESPP	52	1	0	1	GalNAcGal			5905.82	5905.87	8.56782
CMP A	MAIPPKKNQDKTEIPTINTIASGEPTSTPTTEAVESTVATLEDSPEVIESPPEINTVQ	58	1	0	1	GalNAcGalNeuAc			6881.26	6881.31	7.29517
CMP A	MAIPPKKNQDKTEIPTINTIASGEPTSTPTTEAVESTVATLEDSPEVIESPPEINTVQVTS	61	1	0	1	GalNAc1Gal1NeuAc2			7459.51	7459.58	9.47784
CMP A	MAIPPKKNQDKTEIPTINTIASGEPTSTPTTEAVESTVATLEDSPEVIESPPEINT	56	1	0	1	GalNAc1Gal1NeuAc2			6945.23	6945.24	0.849504
CMP A	MAIPPKKNQDKTEIPTINTIASGEPTSTPTTEAVESTVATLEDSPEVIESPPEIN	55	1	0	1	GalNAc1Gal1NeuAc2			6844.18	6844.22	5.7421
CMP A	MAIPPKKNQDKTEIPTINTIASGEPTSTPTTEAVESTVATLEDSPEVIESPPEINTVQVTS	61	1	0	2	GalNAcGalNeuAc	GalNAc1Gal1NeuAc2		8115.73	8115.71	2.93258
CMP A	MAIPPKKNQDKTEIPTINTIASGEPTSTPTTEAVESTVATLEDSPEVIESPPEINTVQVTS	61	1	0	2	GalNAcGal	GalNAcGal		7242.45	7242.42	4.0594
CMP A	MAIPPKKNQDKTEIPTINTIASGEPTSTPTTEAVESTVATLEDSPEVIESPPEINTVQVT	60	1	0	2	GalNAcGal	GalNAc1Gal1NeuAc2		7737.61	7737.66	6.46195
CMP A	MAIPPKKNQDKTEIPTINTIASGEPTSTPTTEAVESTVATLEDSPEVIESPPEIN	55	1	0	2	GalNAcGal	GalNAcGalNeuAc		6918.22	6918.24	2.94874
CMP A	MAIPPKKNQDKTEIPTINTIASGEPTSTPTTEAVESTVATLEDSPEVIESPPEINTVQVTS	61	1	0	2	GalNAcGalNeuAc	GalNAcGalNeuAc		7824.64	7824.62	2.60715
CMP A	MAIPPKKNQDKTEIPTINTIASGEPTSTPTTEAVESTVATLEDSPEVIESPPEINTVQ	58	1	0	2	GalNAcGalNeuAc	GalNAc1Gal1NeuAc2		7828.58	7828.58	0.0510948
CMP A	MAIPPKKNQDKTEIPTINTIASGEPTSTPTTEAVESTVATLEDSPEVIESPPEINTVQVTS	61	1	0	3	GalNAcGalNeuAc	GalNAc1Gal1NeuAc2	GalNAc1Gal1NeuAc2	9063.06	9063.14	9.3677
CMP A	MAIPPKKNQDKTEIPTINTIASGEPTSTPTTEAVESTVATLEDSPEVIESPPEINTVQVT	60	1	0	3	GalNAcGal	GalNAcGal	GalNAcGalNeuAc	7811.64	7811.67	4.13485
CMP A	MAIPPKKNQDKTEIPTINTIASGEPTSTPTTEAVESTVATLEDSPEVIESPPEINTVQVTS	61	1	0	3	GalNAcGal	GalNAcGalNeuAc	GalNAc1Gal1NeuAc2	8480.86	8480.89	3.32513
CMP A	MAIPPKKNQDKTEIPTINTIASGEPTSTPTTEAVESTVATLEDSPEVIESPPEIN	55	2	0	0				5976.83	5976.82	0.267701
CMP A	MAIPPKKNQDKTEIPTINTIASGEPTSTPTTEAVESTVATLEDSPEVIESPPEINTVQVTS	61	2	0	1	GalNAcGal			6957.28	6957.27	2.12727
CMP A	MAIPPKKNQDKTEIPTINTIASGEPTSTPTTEAVESTVATLEDSPEVIESPPEINTVQVTS	61	2	0	2	GalNAcGalNeuAc	GalNAcGalNeuAc		7904.6	7904.57	3.74465
CMP A	MAIPPKKNQDKTEIPTINTIASGEPTSTPTTEAVESTVATLEDSPEVIESPPEINTVQVTSTA	63	2	0	2	GalNAcGal	GalNAcGalNeuAc		7785.59	7785.61	1.99086
CMP A	MAIPPKKNQDKTEIPTINTIASGEPTSTPTTEAVESTVATLEDSPEVIESPPEIN	55	2	0	2	GalNAcGal	GalNAcGalNeuAc		6998.19	6998.17	2.28631
CMP A	MAIPPKKNQDKTEIPTINTIASGEPTSTPTTEAVESTVATLEDSPEVIESPPEINTVQVTSTA	63	2	0	3	GalNAcGal	GalNAcGal	GalNAc1Gal1NeuAc2	8441.82	8441.88	6.95348
CMP A	MAIPPKKNQDKTEIPTINTIASGEPTSTPTTEAVESTVATLEDSPEVIESPPEINTVQV	59	2	0	3	GalNAcGal	GalNAcGal	GalNAcGal	7499.47	7499.45	2.44017
CMP A	MAIPPKKNQDKTEIPTINTIASGEPTSTPTTEAVESTVATLEDSPEVIESPPEINTVQV	59	2	0	3	GalNAcGal	GalNAcGal	GalNAcGalNeuAc	7790.56	7790.61	6.18697
CMP A&B	TVQVTSTAV	9	0	0	0				904.487	904.489	3.15096
CMP A&B	EVIESPPEINTVQVTSTAV	19	0	0	0				2012.03	2012.03	1.49103
CMP A&B	MAIPPKKNQDKTEIPTINTIASGEPT	26	0	0	0				2793.46	2793.47	4.76112
CMP A&B	MAIPPKKNQDKTEIPTINTIASGE	24	0	0	0				2595.36	2595.37	3.85303
CMP A&B	MAIPPKKNQDKTEIPTINTIA	21	0	0	0				2322.26	2322.28	5.77024
CMP A&B	MAIPPKKNQDKTEIPTIN	18	0	0	0				2037.09	2037.09	0.441806
CMP A&B	MAIPPKKNQDKTEIPTINTIASG	23	0	0	0				2466.32	2466.33	4.33846
CMP A&B	MAIPPKKNQDKTEIPTINTIASGEPTS	27	0	0	0				2880.49	2880.5	2.43014
CMP A&B	MAIPPKKNQDKTEIPTINTIAS	22	0	0	0				2409.29	2409.31	5.39577
CMP A&B	PEVIESPPEINTVQVTSTAV	20	0	0	0				2109.08	2109.09	4.21984
CMP A&B	MAIPPKKNQDKTEIPTINTIASGEPTS	27	0	1	0				2896.49	2896.49	0
CMP A&B	MAIPPKKNQDKTEIPTINTIASGEPT	26	0	1	0				2809.45	2809.46	4.76961
CMP A&B	MAIPPKKNQDKTEIPTINTIASG	23	0	1	0				2482.31	2482.32	3.10195
CMP A&B	MAIPPKKNQDKTEIPTINTIA	21	0	1	0				2338.26	2338.26	2.39495
CMP A&B	MAIPPKKNQDKTEIPTINTIAS	22	0	1	0				2425.29	2425.3	2.76256
CMP A&B	MAIPPKKNQDKTEIPTINTIAS	22	0	0	3	GalNAcGal	GalNAcGalNeuAc	GalNAc1Gal1NeuAc2	4377.98	4377.97	2.5811
CMP A&B	SPEVIESPPEINTVQVTSTAV	21	1	0	0				2276.08	2276.09	2.46037
CMP B	MAIPPKKNQDKTEIPTINTIASGEPTSTPTIEAVESTVAT	40	0	0	0				4180.15	4180.16	2.99033
CMP B	MAIPPKKNQDKTEIPTINTIASGEPTSTPTIEAVESTVATL	41	0	0	0				4293.23	4293.24	1.44413
CMP B	MAIPPKKNQDKTEIPTINTIASGEPTSTPTIEAVE	35	0	0	0				3720.91	3720.92	3.01001
CMP B	MAIPPKKNQDKTEIPTINTIASGEPTSTPTIE	32	0	1	0				3437.76	3437.77	2.79252
CMP B	MAIPPKKNQDKTEIPTINTIASGEPTSTPTIEAVESTVAT	40	0	1	0				4196.14	4196.15	3.16958
CMP B	MAIPPKKNQDKTEIPTINTIASGEPTSTPTIEAVESTVAT	40	0	0	1	GalNAc1Gal1NeuAc2			5127.47	5127.49	3.64702
CMP B	MAIPPKKNQDKTEIPTINTIASGEPTSTPTIE	32	0	0	1	GalNAc1Gal1NeuAc2			4369.09	4369.08	1.85393
CMP B	MAIPPKKNQDKTEIPTINTIASGEPTSTPTIEAVESTVATLEASPEVIESPPEINT	56	0	0	1	GalNAc1Gal1NeuAc2			6833.31	6833.31	0.131708
CMP B	MAIPPKKNQDKTEIPTINTIASGEPTSTPTIEAVESTVATLEASPEVIESPPEINTVQVTS	61	0	0	1	GalNAcGal			6765.39	6765.4	0.26606
CMP B	MAIPPKKNQDKTEIPTINTIASGEPTSTPTIEAVESTVATLEASPEVIESPPEINTVQVTST	62	0	0	2	GalNAcGal	GalNAc1Gal1NeuAc2		7813.77	7813.82	7.26922
CMP B	MAIPPKKNQDKTEIPTINTIASGEPTSTPTIEAVESTVATLEASPEVIESPPE	53	0	0	2	GalNAcGal	GalNAc1Gal1NeuAc2		6870.27	6870.31	6.49174
CMP B	MAIPPKKNQDKTEIPTINTIASGEPTSTPTIEAVESTVATLEASPEVIESPPEINTV	57	0	0	2	GalNAc1Gal1NeuAc2	GalNAc1Gal1NeuAc2		7879.7	7879.71	1.34523
CMP B	MAIPPKKNQDKTEIPTINTIASGEPTSTPTIEAVESTVATLEASPEVIESP	51	0	0	2	GalNAcGalNeuAc	GalNAc1Gal1NeuAc2		6935.27	6935.26	1.08143
CMP B	MAIPPKKNQDKTEIPTINTIASGEPTSTPTIEAVESTVATLEASPEVIESPPEINTVQVTS	61	0	0	2	GalNAcGal	GalNAc1Gal1NeuAc2		7712.72	7712.72	0.194484
CMP B	MAIPPKKNQDKTEIPTINTIASGEPTSTPTIEAVESTVATLEASPEVIESPPEINTVQVTS	61	0	0	2	GalNAc1Gal1NeuAc2	GalNAc1Gal1NeuAc2		8294.91	8294.93	2.60401
CMP B	MAIPPKKNQDKTEIPTINTIASGEPTSTPTIEAVESTVATLEASPEVIESPPEINTVQV	59	0	0	2	GalNAcGalNeuAc	GalNAc1Gal1NeuAc2		7815.73	7815.72	1.4458
CMP B	MAIPPKKNQDKTEIPTINTIASGEPTSTPTIEAVESTVATLEASPEVIESPPEINTVQ	58	0	0	2	GalNAcGalNeuAc	GalNAc1Gal1NeuAc2		7716.66	7716.69	2.69547
CMP B	MAIPPKKNQDKTEIPTINTIASGEPTSTPTIEAVESTVATLEASPEVIESPPEIN	55	0	0	2	GalNAcGal	GalNAcGalNeuAc		6806.3	6806.32	3.40861
CMP B	MAIPPKKNQDKTEIPTINTIASGEPTSTPTIEAVESTVATLEASPEVIESPPEINTV	57	0	0	2	GalNAcGal	GalNAcGalNeuAc		7006.42	7006.42	1.18463
CMP B	MAIPPKKNQDKTEIPTINTIASGEPTSTPTIEAVESTVATLEASP	45	0	0	2	GalNAcGal	GalNAc1Gal1NeuAc2		5989.85	5989.8	7.91339
CMP B	MAIPPKKNQDKTEIPTINTIASGEPTSTPTIEAVESTVATLEASPEVIESPPEINTVQ	58	0	1	2	GalNAcGalNeuAc	GalNAcGalNeuAc		7441.56	7441.58	2.17696
CMP B	MAIPPKKNQDKTEIPTINTIASGEPTSTPTIEAVESTVATLEASPEVIESPPEINTVQVT	60	0	0	3	GalNAcGalNeuAc	GalNAc1Gal1NeuAc2	GalNAc1Gal1NeuAc2	8864.1	8864.1	0.394851
CMP B	MAIPPKKNQDKTEIPTINTIASGEPTSTPTIEAVESTVATLEASPEVIESPPEINTVQ	58	0	0	3	GalNAcGal	GalNAcGalNeuAc	GalNAc1Gal1NeuAc2	8081.8	8081.87	8.93366
CMP B	MAIPPKKNQDKTEIPTINTIASGEPTSTPTIEAVESTVATLEASPEVIESPPEINTVQVTS	61	0	0	3	GalNAcGalNeuAc	GalNAcGalNeuAc	GalNAcGalNeuAc	8368.95	8368.95	0.621345
CMP B	MAIPPKKNQDKTEIPTINTIASGEPTSTPTIEAVESTVATLEASPEVIESPPEINTV	57	0	0	3	GalNAc1Gal1NeuAc2	GalNAc1Gal1NeuAc2	GalNAc1Gal1NeuAc2	8827.02	8827.03	0.996938
CMP B	MAIPPKKNQDKTEIPTINTIASGEPTSTPTIEAVESTVATLEASPEVIESPPEINTVQ	58	0	0	3	GalNAcGal	GalNAcGal	GalNAc1Gal1NeuAc2	7790.7	7790.71	0.513433
CMP B	MAIPPKKNQDKTEIPTINTIASGEPTSTPTIEAVESTVATLEASPEVIESPPEINTVQ	58	0	0	3	GalNAcGalNeuAc	GalNAcGalNeuAc	GalNAc1Gal1NeuAc2	8372.89	8372.97	9.53076
CMP B	MAIPPKKNQDKTEIPTINTIASGEPTSTPTIEAVESTVATLEASPEVIESPPE	53	0	0	3	GalNAcGal	GalNAcGal	GalNAcGalNeuAc	6944.3	6944.3	0
CMP B	MAIPPKKNQDKTEIPTINTIASGEPTSTPTIEAVESTVATLEASPEVIES	50	0	0	3	GalNAcGalNeuAc	GalNAc1Gal1NeuAc2	GalNAc1Gal1NeuAc2	7785.54	7785.51	3.2753
CMP B	MAIPPKKNQDKTEIPTINTIASGEPTSTPTIEAVESTVATLEASPEVIESPPEIN	55	0	0	3	GalNAcGal	GalNAcGalNeuAc	GalNAc1Gal1NeuAc2	7753.62	7753.62	0
CMP B	MAIPPKKNQDKTEIPTINTIASGEPTSTPTIEAVESTVATLEASPEVIESPPEINT	56	0	0	3	GalNAc1Gal1NeuAc2	GalNAc1Gal1NeuAc2	GalNAc1Gal1NeuAc2	8727.96	8727.95	1.14574
CMP B	MAIPPKKNQDKTEIPTINTIASGEPTSTPTIEAVESTVATLEASPEVIESPPEIN	55	0	0	3	GalNAcGal	GalNAcGal	GalNAcGal	6880.34	6880.34	0.130808
CMP B	MAIPPKKNQDKTEIPTINTIASGEPTSTPTIEAVESTVATLEASPEVIESPPEINTVQVTS	61	0	0	3	GalNAcGal	GalNAc1Gal1NeuAc2	GalNAc1Gal1NeuAc2	8660.04	8660.04	0.357966
CMP B	MAIPPKKNQDKTEIPTINTIASGEPTSTPTIEAVESTVATLEASP	45	0	0	3	GalNAcGal	GalNAc1Gal1NeuAc2	GalNAc1Gal1NeuAc2	6937.17	6937.21	5.11736
CMP B	MAIPPKKNQDKTEIPTINTIASGEPTSTPTIEAVESTVATLEASPEVIESPPEINTVQVT	60	0	0	3	GalNAcGal	GalNAcGal	GalNAcGalNeuAc	7699.72	7699.73	1.46759
CMP B	MAIPPKKNQDKTEIPTINTIASGEPTSTPTIEAVESTVATLEASPEVIESPPEINTVQVTST	62	1	0	0				6581.28	6581.28	1.1396
CMP B	LEASPEVIESPPEINTVQVTSTAV	24	1	0	0				2589.25	2589.25	1.19726
CMP B	MAIPPKKNQDKTEIPTINTIASGEPTSTPTIEAVESTVAT	40	1	0	0				4260.11	4260.1	2.67599
CMP B	EASPEVIESPPEINTVQVTSTAV	23	1	0	0				2476.16	2476.17	3.5135
CMP B	KTEIPTINTIASGEPTSTPTIEAVESTVATLEASPEVIESPPEINTVQVTSTAV	54	1	0	0				5628.8	5628.8	0.0177658
CMP B	MAIPPKKNQDKTEIPTINTIASGEPTSTPTIEAVESTVATLEASPEVIESPPEIN	55	1	0	0				5864.91	5864.91	0.0341011
CMP B	MAIPPKKNQDKTEIPTINTIASGEPTSTPTIEAVESTVATLEASPEVIESPPEINTVQVTSTA	63	1	0	0				6652.31	6652.32	0.57123
CMP B	MAIPPKKNQDKTEIPTINTIASGEPTSTPTIE	32	1	0	0				3501.73	3501.74	2.48449
CMP B	MAIPPKKNQDKTEIPTINTIASGEPTSTPTIEAVESTVATLEASPEVIESPPEIN	55	1	1	0				5880.9	5880.89	1.19029
CMP B	MAIPPKKNQDKTEIPTINTIASGEPTSTPTIEAVESTVATLEASPEVIESPPEINTVQVTSTA	63	1	0	1	GalNAcGal			7017.45	7017.48	5.61458
CMP B	MAIPPKKNQDKTEIPTINTIASGEPTSTPTIEAVESTVATLEASPEVIESPPEINTVQ	58	1	0	1	GalNAcGalNeuAc			6849.31	6849.32	2.0148
CMP B	MAIPPKKNQDKTEIPTINTIASGEPTSTPTIEAVESTVATLEASPEVIESPPEINTVQVTS	61	1	0	1	GalNAcGal			6845.36	6845.35	1.62154
CMP B	MAIPPKKNQDKTEIPTINTIASGEPTSTPTIEAVESTVATLEASPEVIESPPEINT	56	1	0	1	GalNAc1Gal1NeuAc2			6913.28	6913.25	3.48605
CMP B	MAIPPKKNQDKTEIPTINTIASGEPTSTPTIEAVESTVATLEASPEVIESPPEINTVQ	58	1	0	2	GalNAcGalNeuAc	GalNAc1Gal1NeuAc2	GalNAc1Gal1NeuAc2	8743.95	8744	5.51238
CMP B	MAIPPKKNQDKTEIPTINTIASGEPTSTPTIEAVESTVATLEASPEVIESPPEIN	55	1	0	2	GalNAcGal	GalNAcGalNeuAc		6886.27	6886.26	0.304955
CMP B	MAIPPKKNQDKTEIPTINTIASGEPTSTPTIEAVESTVATLEASPEVIESPPEINTVQ	58	1	0	2	GalNAcGalNeuAc	GalNAc1Gal1NeuAc2		7796.63	7796.65	2.86021
CMP B	MAIPPKKNQDKTEIPTINTIASGEPTSTPTIEAVESTVATLEASPEVIESPPEINTVQVTS	61	1	0	2	GalNAcGalNeuAc	GalNAcGalNeuAc		7792.68	7792.69	0.449139
CMP B	MAIPPKKNQDKTEIPTINTIASGEPTSTPTIEAVESTVATLEASPEVIESPPEIN	55	1	1	2	GalNAcGal	GalNAcGalNeuAc		6902.26	6902.26	0.50708
CMP B	MAIPPKKNQDKTEIPTINTIASGEPTSTPTIEAVESTVATLEASPEVIESPPEINTVQVTST	62	1	0	3	GalNAcGal	GalNAc1Gal1NeuAc2	GalNAc1Gal1NeuAc2	8841.05	8841.06	0.441124
CMP B	MAIPPKKNQDKTEIPTINTIASGEPTSTPTIEAVESTVATLEASPEVIESPPEIN	55	1	0	3	GalNAcGal	GalNAcGalNeuAc	GalNAc1Gal1NeuAc2	7833.59	7833.6	1.82547
CMP B	MAIPPKKNQDKTEIPTINTIASGEPTSTPTIEAVESTVATLEASPEVIESPPEINTVQVT	60	1	0	3	GalNAcGal	GalNAcGal	GalNAcGalNeuAc	7779.69	7779.67	2.22374
CMP B	MAIPPKKNQDKTEIPTINTIASGEPTSTPTIEAVESTVATLEASPEVIESPPEINTVQVTS	61	1	0	3	GalNAcGal	GalNAc1Gal1NeuAc2	GalNAc1Gal1NeuAc2	8740.01	8740.01	0.903889
CMP B	MAIPPKKNQDKTEIPTINTIASGEPTSTPTIEAVESTVATLEASPEVIESPPEINTVQVTSTA	63	1	0	3	GalNAcGal	GalNAcGal	GalNAcGal	7747.71	7747.71	0
CMP B	MAIPPKKNQDKTEIPTINTIASGEPTSTPTIEAVESTVATLEASPEVIESPPEINTVQ	58	1	0	3	GalNAcGalNeuAc	GalNAcGalNeuAc	GalNAc1Gal1NeuAc2	8452.86	8452.86	0.520534
CMP B	MAIPPKKNQDKTEIPTINTIASGEPTSTPTIEAVESTVATLEASPEVIESPPEIN	55	2	0	0				5944.87	5944.88	1.63166
CMP B	MAIPPKKNQDKTEIPTINTIASGEPTSTPTIEAVESTVATLEASPEVIES	50	2	0	2	GalNAcGal	GalNAcGalNeuAc		6415.96	6415.96	0.249378
CMP B	MAIPPKKNQDKTEIPTINTIASGEPTSTPTIEAVESTVATLEASPEVIESPPEINTVQVTSTA	63	2	0	2	GalNAcGal	GalNAcGalNeuAc		7753.64	7753.64	0.283738
CMP B	MAIPPKKNQDKTEIPTINTIASGEPTSTPTIEAVESTVATLEASPEVIESPPEIN	55	2	0	3	GalNAc1Gal1NeuAc2	GalNAc1Gal1NeuAc2	GalNAc1Gal1NeuAc2	8786.84	8786.87	2.7655
CMP B	MAIPPKKNQDKTEIPTINTIASGEPTSTPTIEAVESTVATLEASPEVIESPPEINTVQVTST	62	2	0	3	GalNAcGal	GalNAcGalNeuAc	GalNAcGalNeuAc	8338.83	8338.91	9.52172
CMP B	MAIPPKKNQDKTEIPTINTIASGEPTSTPTIEAVESTVATLEASPEVIESPPEINTVQVTSTA	63	2	0	3	GalNAcGal	GalNAcGal	GalNAcGalNeuAc	8118.77	8118.79	2.42648
CMP B	MAIPPKKNQDKTEIPTINTIASGEPTSTPTIEAVESTVATLEASPEVIESPPEINTVQVT	60	2	0	3	GalNAcGal	GalNAc1Gal1NeuAc2	GalNAc1Gal1NeuAc2	8732.94	8732.93	1.56877
CMP B	MAIPPKKNQDKTEIPTINTIASGEPTSTPTIEAVESTVATLEASPEVIESPPEINTVQVTSTA	63	2	0	3	GalNAcGal	GalNAcGalNeuAc	GalNAcGalNeuAc	8409.87	8409.87	0.225925
CMP B	MAIPPKKNQDKTEIPTINTIASGEPTSTPTIEAVESTVATLEASPEVIESPPEINTVQVTSTA	63	2	0	3	GalNAcGal	GalNAcGalNeuAc	GalNAc1Gal1NeuAc2	8700.96	8700.96	0.793016
